# Supplementary material for: Wide Distribution and Intraspecies Diversity in the Pathogenicity of Calonectria in Soil from Eucalyptus Plantations in Southern Guangxi of China
Source: J Fungi (Basel). 2023 Jul 29;9(8):802. doi: 10.3390/jof9080802 (PMC10455796; doi:10.3390/jof9080802)
Supplement: Supplementary file 1 [file jof-09-00802-s001.zip]

Archive with 1 entries (1 files):
- jof-2453842-supplementary.pdf
